# Supplementary material for: Untargeted Plasma Metabolomics Unravels a Metabolic Signature for Tissue Sensitivity to Glucocorticoids in Healthy Subjects: Its Implications in Dietary Planning for a Healthy Lifestyle
Source: Nutrients. 2021 Jun 21;13(6):2120. doi: 10.3390/nu13062120 (PMC8234096; doi:10.3390/nu13062120)
Supplement: Supplementary file 1 [file nutrients-13-02120-s001.zip]

Archive with 1 entries (1 files):
- nutrients-1214555-supplementary.pdf
